# Supplementary material for: Effect of Cyclodextrins Formulated in Liposomes and Gold and Selenium Nanoparticles on siRNA Stability in Cell Culture Medium
Source: Pharmaceuticals (Basel). 2024 Oct 8;17(10):1344. doi: 10.3390/ph17101344 (PMC11510567; doi:10.3390/ph17101344)
Supplement: Supplementary file 1 [file pharmaceuticals-17-01344-s001.zip]

Archive with 1 entries (1 files):
- pharmaceuticals-3172809-supplementary.pdf
